# Supplementary material for: The Variable Influence of Dispersant on Degradation of Oil Hydrocarbons in Subarctic Deep-Sea Sediments at Low Temperatures (0–5 °C)
Source: Sci Rep. 2017 May 22;7:2253. doi: 10.1038/s41598-017-02475-9 (PMC5440406; doi:10.1038/s41598-017-02475-9)
Supplement: Supplementary file 2 — Dataset 1 [file 41598_2017_2475_MOESM2_ESM.csv]

Mass (g) of each hydrocabon component degraded by day in oil microcosms
					Day (with column for each replicate n = 3)
Depth/Station	treatment	Component	0	0	0	10	10	10	20	20	20	30	30	30	50	50	50
500	no dispersant	Decane	0.00116	-0.00174	0.00261	0.00842	0.00841	0.00879	0.01237	0.01932	0.01217	0.01998	0.01422	0.02114	0.0339	0.02054	0.03094
500	no dispersant	1-Decene	-0.00439	0.00448	-0.00117	0.01062	0.0106	0.01089	0.01661	0.02397	0.01668	0.02711	0.01919	0.02833	0.04325	0.02594	0.03833
500	no dispersant	Dodecane	0.00688	0.00144	0.00161	0.00395	0.00441	0.00499	0.00321	0.01777	0.00053	0.00608	0.00532	0.00781	0.02637	0.0329	0.03796
500	no dispersant	Tetradecane	-0.00214	-0.00253	0.0038	-0.003	-0.00257	-0.00171	-0.00442	0.01045	-0.00776	-0.0026	-0.00181	-4.80E-05	0.02247	0.03541	0.03775
500	no dispersant	Pentadecane	0.01124	-0.00354	-0.01096	0.00377	0.00393	0.0044	0.00295	0.01114	0.00085	0.00415	0.0046	0.00568	0.01941	0.02767	0.02902
500	no dispersant	Hexadecane	0.00093	0.00309	0.00781	-0.00483	-0.00452	-0.00368	-0.00604	0.00578	-0.00971	-0.00476	-0.00345	-0.00222	0.02095	0.03475	0.03618
500	no dispersant	Heptadecane	-0.00172	0.00073	0.00335	0.00085	0.00083	0.00082	0.00066	0.00261	0.00017	0.00108	0.00118	0.00136	0.00482	0.0069	0.00711
500	no dispersant	Octadecene	0.00222	-0.0029	-0.0014	0.00387	0.00393	0.00394	0.00364	0.00603	0.00305	0.00414	0.00433	0.0046	0.0082	0.01047	0.01099
500	no dispersant	Icosane	0.00064	0.00204	-0.00103	-0.00061	-0.0008	-0.00059	-0.001	0.00089	-0.00127	-0.00047	-0.00028	-0.00014	0.00299	0.00541	0.00541
500	no dispersant	Docosane	-0.00085	-0.00113	0.00138	-0.00206	-0.00225	-0.00178	-0.00301	-0.0007	-0.00262	-0.0019	-0.00161	-0.00238	0.0016	0.00399	0.00399
500	no dispersant	Tetracosane	0.00071	0.00266	0.00139	-0.00084	-0.00168	-0.00063	-0.00388	0.00076	-0.00174	-0.00062	-0.00033	-0.00018	0.00391	0.00648	0.00672
500	no dispersant	E-benzene	-0.00213	0.00651	-0.00229	-1.40E-05	-0.00505	0.00181	0.02235	0.01901	0.02323	0.02564	0.02374	0.02576	0.02692	0.0193	0.02232
500	no dispersant	M-xylene	-0.00434	0.00654	-0.00109	0.00565	0.00019	0.0067	0.02296	0.01995	0.02406	0.02725	0.02464	0.02746	0.02925	0.02002	0.02406
500	no dispersant	O-xylene	-0.00348	0.0039	-0.00205	-0.00878	-0.00237	-0.00101	0.02084	0.01841	0.02213	0.0263	0.02292	0.02654	0.02911	0.01891	0.02347
500	no dispersant	Naphthalene	0.00375	0.00326	0.00204	0.00264	0.00278	0.00298	0.0036	0.00866	0.00269	0.00639	0.00511	0.00696	0.01737	0.01821	0.02074
500	no dispersant	Fluorene	0.0008	0.00251	-0.00059	0.00255	0.00263	0.00271	0.00086	0.00476	-0.00073	0.00174	0.00246	0.00261	0.01013	0.01454	0.01508
500	no dispersant	Phenanthrene	0.00668	0.00133	-0.01092	0.00865	0.00871	0.00887	0.00801	0.01181	0.00687	0.00868	0.00898	0.00931	0.01513	0.01947	0.01997
500	no dispersant	Anthracene	-9.50E-05	-0.00027	0.00013	0.00035	0.0003	0.0003	0.00011	0.00059	-6.30E-05	0.00017	0.00024	0.00032	0.00104	0.00213	0.00122
500	no dispersant	Fluoranthene	0.00216	-0.0066	0.00796	0.00058	-0.00029	0.00174	0.00053	0.00639	-0.00063	0.0017	0.00215	0.00251	0.01138	0.01649	0.01795
500	no dispersant	Dibenzothiophene	-0.00645	0.00431	0.00381	0.00189	0.00107	0.00298	-0.00259	0.00312	-0.00496	-0.00166	-0.00067	-0.00071	0.01043	0.01712	0.01782
500	dispersant	Decane	-0.00135	0.00283	-0.00198	0.01895	0.0029	0.01685	0.01776	0.02335	0.01929	0.03083	0.02621	0.02643	0.033	0.01861	0.03781
500	dispersant	1-Decene	0.00264	0.0027	-0.00297	0.02355	0.00349	0.02078	0.02255	0.0304	0.0238	0.03872	0.03344	0.03394	0.04089	0.02374	0.04656
500	dispersant	Dodecane	-0.00678	-0.0019	0.00164	0.01466	-8.70E-05	0.01481	0.0141	0.01193	0.0178	0.02241	0.0182	0.0183	0.03686	0.03267	0.03812
500	dispersant	Tetradecane	0.00448	0.00034	0.00584	0.00845	-0.0084	0.00908	0.00762	0.00428	0.01255	0.01578	0.01182	0.01196	0.03567	0.03556	0.03438
500	dispersant	Pentadecane	0.00896	-0.00747	0.00341	0.0111	-0.0003	0.01141	0.01003	0.00782	0.01354	0.01542	0.01305	0.01308	0.02772	0.02808	0.02674
500	dispersant	Hexadecane	0.0052	-0.00329	-0.00132	0.00661	-0.01229	0.00729	0.00458	0.00215	0.0108	0.01359	0.0098	0.00992	0.034	0.03499	0.03207
500	dispersant	Heptadecane	0.00021	0.00042	0.00023	0.00275	-0.00024	0.00271	0.00243	0.00199	0.00335	0.00379	0.00311	0.00325	0.00665	0.00691	0.00648
500	dispersant	Octadecene	-0.00193	-0.00172	0.00106	0.00597	0.00299	0.00607	0.00573	0.00503	0.00662	0.00708	0.00648	0.00653	0.01032	0.0105	0.01
500	dispersant	Icosane	0.00114	-0.00114	-0.00083	0.00107	-0.00171	0.00119	0.00077	0.00043	0.0017	0.00206	0.00151	0.00156	0.00517	0.00541	0.00454
500	dispersant	Docosane	0.00109	-0.00041	0.00097	-0.00052	-0.00324	-0.00024	-0.00071	-0.00177	0.00031	0.0007	7.50E-05	0.00012	0.00399	0.00399	0.00316
500	dispersant	Tetracosane	-0.00272	-0.00016	-0.00312	0.00019	-0.00254	0.00158	0.00085	0.00049	0.00219	0.0027	0.00184	0.00195	0.00483	0.00662	0.00584
500	dispersant	E-benzene	0.00087	0.005	-0.00048	0.01446	0.00785	0.01335	0.02093	0.02498	0.0148	0.02506	0.02555	0.02524	0.02503	0.01642	0.02667
500	dispersant	M-xylene	0.00222	-0.00183	0.0021	0.01609	0.00816	0.01494	0.02187	0.02655	0.01646	0.02691	0.0272	0.02698	0.02692	0.01716	0.02888
500	dispersant	O-xylene	0.00307	0.0037	0.00626	0.01514	0.006	0.01406	0.02026	0.02555	0.01579	0.02639	0.02624	0.02615	0.02637	0.01607	0.02861
500	dispersant	Naphthalene	0.00367	0.00026	-0.0013	0.00828	-0.00063	0.00859	0.00784	0.00893	0.01013	0.01389	0.01171	0.0122	0.02079	0.01823	0.02114
500	dispersant	Fluorene	0.00039	0.00043	0.00137	0.00608	7.40E-05	0.00643	0.00436	0.00459	0.00751	0.00467	0.00332	0.00542	0.01384	0.01472	0.00739
500	dispersant	Phenanthrene	0.00281	0.00614	-0.00613	0.01181	0.00687	0.01213	0.0113	0.01057	0.01304	0.01294	0.0117	0.01245	0.01911	0.01964	0.01671
500	dispersant	Anthracene	-5.30E-05	0.00029	0.00036	0.00069	2.50E-05	0.00083	0.00054	0.00069	0.00096	0.00051	7.00E-05	0.00069	0.00213	0.00213	0.00083
500	dispersant	Fluoranthene	-0.00504	-0.00707	0.00796	0.00522	-0.00165	0.00599	0.00561	0.00457	0.00752	0.00897	0.00759	0.00724	0.01696	0.0174	0.01563
500	dispersant	Dibenzothiophene	0.00438	0.00176	0.00329	0.00431	-0.0045	0.00481	0.00248	0.00263	0.00626	0.00391	0.00204	0.00432	0.01604	0.01731	0.0087
1000	no dispersant	Decane	0.00199	0.0025	-0.00476	-0.00814	-0.0084	-0.00486	0.00396	0.00026	-3.80E-05	0.0095	0.01252	0.00472	0.01423	0.01821	0.03994
1000	no dispersant	1-Decene	0.00252	0.00327	-0.00584	-0.00145	-0.00292	0.00055	0.00568	0.00102	0.00118	0.01346	0.01554	0.00647	0.01872	0.02412	0.04898
1000	no dispersant	Dodecane	-0.00034	0.00312	-0.00843	0.00336	0.00603	-0.00708	0.0131	0.01073	0.0144	0.00776	0.01466	0.00226	0.00856	0.01535	0.04284
1000	no dispersant	Tetradecane	0.00647	-0.00214	0.0037	0.00355	-0.0062	-0.00036	-0.00826	0.0015	0.01631	0.04036	0.01507	-0.00369	0.01244	0.01594	0.04036
1000	no dispersant	Pentadecane	0.01151	0.00411	-0.01133	0.00899	0.00028	0.00996	0.00338	0.0054	0.01842	0.00782	0.01642	0.00354	0.00911	0.01688	0.03035
1000	no dispersant	Hexadecane	0.00934	-0.00283	-0.001	-0.00984	0.00089	-0.0014	-0.00195	0.01144	0.01741	0.00771	0.01686	0.00882	0.0113	0.01733	0.03803
1000	no dispersant	Heptadecane	0.00049	0.00121	-0.00026	0.00201	0.0006	0.00056	0.0017	0.003	0.00363	0.00087	0.00438	0.00297	0.00244	0.00434	0.00742
1000	no dispersant	Octadecene	0.00271	0.00199	0.00208	0.00133	0.00431	0.00189	0.00499	0.00668	0.00949	0.00609	0.00778	0.0039	0.00564	0.00771	0.01099
1000	no dispersant	Icosane	0.00175	0.00044	-0.00057	-5.40E-05	0.00124	-0.00021	0.00045	0.00227	0.00441	-0.001	0.00091	-0.00068	0.00099	0.00285	0.00541
1000	no dispersant	Docosane	2.50E-05	-7.70E-05	-0.00017	-0.00107	9.40E-06	0.00148	-0.00094	0.00062	0.00179	0.00086	4.10E-05	9.20E-05	0.00017	0.00156	0.00399
1000	no dispersant	Tetracosane	-0.00055	0.00249	0.00114	0.00057	0.00142	-0.0029	0.0007	0.00059	0.0016	-0.00092	0.00395	0.00161	0.00128	0.00238	0.00693
1000	no dispersant	E-benzene	-0.00158	-0.00158	-0.00592	0.00079	0.00793	0.00771	0.00721	0.00437	0.00554	0.01122	0.01576	0.01279	0.02316	0.0252	0.02692
1000	no dispersant	M-xylene	-0.00064	-0.00062	-0.00497	0.00027	0.00687	0.0068	0.00786	0.0053	0.00589	0.01213	0.01581	0.01284	0.02373	0.02618	0.02925
1000	no dispersant	O-xylene	-0.00221	-0.00239	-0.00619	-0.00171	0.00381	0.00424	0.0069	0.0045	0.0045	0.01007	0.013	0.01057	0.02169	0.02531	0.02911
1000	no dispersant	Naphthalene	-0.00214	-0.00417	-0.00022	0.00197	-0.00804	-0.00331	0.00541	0.003	0.00587	0.0043	0.00246	0.00208	0.00423	0.00538	0.02355
1000	no dispersant	Fluorene	0.00338	0.00055	-0.00138	0.00214	-0.00332	-0.00058	0.00339	-0.00693	0.00455	0.0117	0.00588	0.00235	0.0034	0.00575	0.01591
1000	no dispersant	Phenanthrene	-0.00251	-0.00054	-0.00232	0.00737	0.00361	0.00589	0.00995	0.00234	0.01339	0.00774	0.01113	0.00865	0.00941	0.0098	0.02049
1000	no dispersant	Anthracene	0.00043	-0.0001	0.00018	0.00078	0.00022	9.70E-05	0.00056	-0.00042	0.00213	0.00078	0.0009	0.0004	0.00039	0.00027	0.00213
1000	no dispersant	Fluoranthene	0.00347	0.00172	0.00191	0.00489	0.00162	-0.00285	0.00322	0.00978	0.00202	0.0025	0.00509	0.00153	0.00261	0.00118	0.01856
1000	no dispersant	Dibenzothiophene	0.00014	0.00085	-7.60E-05	0.00642	-0.00147	0.00153	0.00134	0.00266	-0.00042	0.01219	0.00377	0.00181	9.20E-05	-0.0008	0.01884
1000	dispersant	Decane	0.03994	0.00321	0.00402	0.00989	0.00211	0.00412	-0.00058	0.00084	0.01072	0.01252	0.00613	0.01882	0.03109	0.02429	0.02477
1000	dispersant	1-Decene	0.04898	0.00459	0.00458	0.01267	0.00313	0.00498	-0.00054	0.00174	0.01408	0.01582	0.03519	0.02347	0.03911	0.03128	0.03221
1000	dispersant	Dodecane	0.04284	0.00321	0.00866	0.01436	-0.00184	0.0071	0.01011	0.00593	0.00775	0.01256	-0.0029	0.02065	0.02794	0.03006	0.02738
1000	dispersant	Tetradecane	0.04036	-0.00424	-0.005	0.01198	-0.01189	0.00374	0.01869	0.01197	0.00522	0.01064	0.00284	0.02167	0.02319	0.03396	0.02712
1000	dispersant	Pentadecane	0.03035	0.00027	0.00026	0.01249	-0.00535	0.00568	0.01978	0.01554	0.01034	0.01348	0.01819	0.02068	0.01985	0.02764	0.02299
1000	dispersant	Hexadecane	0.03803	-0.00099	0.00499	0.00371	-0.00333	-0.00447	0.01059	0.01693	0.00706	0.0118	0.02223	0.02442	0.02106	0.03478	0.02668
1000	dispersant	Heptadecane	0.00742	-0.00042	0.0002	0.00026	-0.0002	0.00065	0.00562	0.00425	0.00291	0.00352	0.00316	0.00545	0.00479	0.00696	0.00566
1000	dispersant	Octadecene	0.01099	0.00263	0.00096	0.00651	0.00055	0.00386	0.00331	0.00771	0.00627	0.0043	0.0059	0.00901	0.00815	0.00465	0.00914
1000	dispersant	Icosane	0.00541	-0.00055	-7.90E-05	0.00173	-0.00099	-0.00051	0.00403	0.00299	0.00155	0.00228	0.00149	0.004	0.00291	0.00541	0.00392
1000	dispersant	Docosane	0.00399	3.40E-05	0.00146	0.00069	-0.00019	0.0005	0.00039	0.00205	0.0003	0.00067	0.0026	0.00399	0.0013	0.00399	0.00249
1000	dispersant	Tetracosane	0.00693	0.00203	0.00014	0.00318	-0.00045	-0.00032	0.00518	0.00439	0.00264	0.00653	0.00592	0.00554	0.0049	0.00693	0.00385
1000	dispersant	E-benzene	0.02692	-0.00025	0.00757	0.00737	0.00749	0.0017	0.00819	0.0173	0.02052	0.01535	0.01954	0.01713	0.02648	0.02499	0.02557
1000	dispersant	M-xylene	0.02925	0.00062	0.00824	0.00784	0.00707	0.00272	0.00778	0.01626	0.0206	0.01574	0.00407	0.01788	0.02844	0.02626	0.02702
1000	dispersant	O-xylene	0.02911	-0.00164	0.00722	0.00628	0.00404	0.00237	0.00512	0.01278	0.01802	0.01335	0.02903	0.01589	0.02785	0.025	0.02586
1000	dispersant	Naphthalene	0.02355	-0.00412	0.00399	0.00577	-0.00718	0.00123	0.00387	-0.00517	-0.00025	0.00506	-2.20E-05	0.00718	0.0166	0.01699	0.01544
1000	dispersant	Fluorene	0.01591	-0.00317	-0.00091	-0.00014	-0.00668	0.00206	0.01079	0.00365	0.00167	0.01006	0.00019	0.00768	0.01057	0.01478	0.01227
1000	dispersant	Phenanthrene	0.02049	0.00233	0.00156	0.00039	-0.00157	0.00828	0.01698	0.00994	0.00784	0.01087	0.00652	0.01352	0.01581	0.01964	0.017
1000	dispersant	Anthracene	0.00213	-0.00033	-8.80E-05	0.00094	0.00025	0.0005	0.00039	-5.40E-05	0.00018	0.00039	0.00023	0.00213	0.00146	0.00213	0.00091
1000	dispersant	Fluoranthene	0.01856	0.00023	0.00179	0.00657	0.00257	0.00203	0.0143	0.00536	0.00668	0.00592	-0.00151	0.00884	0.01171	0.01736	0.01856
1000	dispersant	Dibenzothiophene	0.01884	0.00315	0.00307	0.0051	0.004	-0.00152	0.01285	0.00151	0.00489	0.00859	0.00982	0.00727	0.01096	0.01747	0.01338
